# Supplementary material for: Acute and sub-acute toxicity of ethanol extracts of Hagenia abyssinica and Rumex abyssinicus flowers in Swiss albino mice
Source: PLoS One. 2025 Feb 25;20(2):e0319464. doi: 10.1371/journal.pone.0319464 (PMC11856396; doi:10.1371/journal.pone.0319464)
Supplement: S1 File — (XLXS) [file pone.0319464.s001.zip]

Archive with 3 entries (3 files):
- Supporting Information_xls/Body_weight -relative_organ weight.xlsx
- Supporting Information_xls/Chemistry data.xlsx
- Supporting Information_xls/Hematology data.xlsx
