# Supplementary material for: Acute and sub-acute toxicity of ethanol extracts of Hagenia abyssinica and Rumex abyssinicus flowers in Swiss albino mice
Source: PLoS One. 2025 Feb 25;20(2):e0319464. doi: 10.1371/journal.pone.0319464 (PMC11856396; doi:10.1371/journal.pone.0319464)
Supplement: S1 File — (XLXS) [file pone.0319464.s001.zip › Supporting Information_xls/Body_weight -relative_organ weight.xlsx]

## Sheet: Body_weight -relative_organ wei
Plant	Sex	Dose	Plant_code	Sex_code	Dose_code	Group_code	Week0	Week1	Week2	Week3	Week4	Liver	Heart	Kideney	Relativeorganweight_Liver	Relative organ weight_Heart	Relative organ weight_Kidney
HA	Male	Low dose	1	1	1	1	28.2	29.8	31.2	32.5	33.9	2.12	0.21	0.47	6.25369	0.619469	1.38643
HA	Male	Low dose	1	1	1	1	29.6	30.9	32.2	33.1	34.6	2.18	0.23	0.53	6.30058	0.66474	1.53179
HA	Male	Low dose	1	1	1	1	29.7	30.7	32.2	33.4	34.8	2.18	0.21	0.54	6.26	0.6	1.55
HA	Male	Low dose	1	1	1	1	29.5	30.8	32.1	33.5	34.7	2.19	0.22	0.56	6.31124	0.634006	1.61383
HA	Male	Low dose	1	1	1	1	29.9	30.9	31.9	33.2	34.5	2.2	0.2	0.55	6.37681	0.57971	1.5942
HA	Male	Medium dose	1	1	2	3	28.5	29.7	31	32.5	33.8	2.07	0.2	0.52	6.12426	0.591716	1.53846
HA	Male	Medium dose	1	1	2	3	29.4	30.6	31.5	32.8	34.2	2.13	0.22	0.53	6.22807	0.643275	1.54971
HA	Male	Medium dose	1	1	2	3	29.8	31.2	32.3	33.5	34.6	2.13	0.21	0.5	6.15607	0.606936	1.44509
HA	Male	Medium dose	1	1	2	3	29.9	31.4	32.2	33.4	34.8	2.21	0.23	0.54	6.35057	0.66092	1.55172
HA	Male	Medium dose	1	1	2	3	28.9	30.5	31.6	32.9	34.1	2.22	0.21	0.51	6.51026	0.615836	1.4956
HA	Male	High dose	1	1	3	5	28.9	29.7	31.3	32.7	33.8	2.11	0.19	0.5	6.2426	0.56213	1.47929
HA	Male	High dose	1	1	3	5	29.5	30.7	31.9	33.1	34.6	2.15	0.23	0.51	6.21387	0.66474	1.47399
HA	Male	High dose	1	1	3	5	29.2	30.4	31.5	32.9	34.4	2.16	0.22	0.53	6.27907	0.639535	1.5407
HA	Male	High dose	1	1	3	5	30	31.1	32.5	33.3	34.8	2.2	0.22	0.52	6.32184	0.632184	1.49425
HA	Male	High dose	1	1	3	5	29.5	30.6	31.6	32.8	34.1	2.21	0.2	0.52	6.48094	0.58651	1.52493
HA	Male	ControlHA	1	1	4	7	29.5	31.1	32.2	33.5	34.7	2.19	0.23	0.53	6.31124	0.662824	1.52738
HA	Male	ControlHA	1	1	4	7	29.2	31.1	32.6	33.8	34.7	2.2	0.22	0.52	6.34006	0.634006	1.49856
HA	Male	ControlHA	1	1	4	7	28.5	30.1	31.5	32.3	33.9	2.21	0.21	0.5	6.51917	0.619469	1.47493
HA	Male	ControlHA	1	1	4	7	29.9	31.8	32.6	33.2	34.6	2.21	0.22	0.52	6.38728	0.635838	1.50289
HA	Male	ControlHA	1	1	4	7	30	31.6	32.5	33.1	34.4	2.23	0.23	0.57	6.48256	0.668605	1.65698
HA	Female	Low dose	1	2	1	2	25.5	26.2	27.1	28	28.9	1.5	0.14	0.35	5.19031	0.484429	1.21107
HA	Female	Low dose	1	2	1	2	25.5	26.2	27.6	28.1	29	1.57	0.16	0.34	5.41379	0.551724	1.17241
HA	Female	Low dose	1	2	1	2	25.4	26.3	27	27.8	29.2	1.58	0.15	0.34	5.41096	0.513699	1.16438
HA	Female	Low dose	1	2	1	2	26.5	27.4	28.6	29.3	30.3	1.6	0.17	0.34	5.28053	0.561056	1.12211
HA	Female	Low dose	1	2	1	2	26.2	27.1	28.3	29.1	30.3	1.62	0.16	0.33	5.34653	0.528053	1.08911
HA	Female	Medium dose	1	2	2	4	25.3	26.2	27.2	28	29.2	1.57	0.16	0.34	5.37671	0.547945	1.16438
HA	Female	Medium dose	1	2	2	4	26.4	27.1	28	28.9	29.7	1.58	0.16	0.33	5.31987	0.538721	1.11111
HA	Female	Medium dose	1	2	2	4	27	27.6	28.3	29	29.8	1.59	0.15	0.35	5.33557	0.503356	1.1745
HA	Female	Medium dose	1	2	2	4	26.8	27.6	28.5	29.3	30.3	1.62	0.17	0.34	5.34653	0.561056	1.12211
HA	Female	Medium dose	1	2	2	4	26.1	26.9	27.8	28.7	29.6	1.62	0.15	0.32	5.47297	0.506757	1.08108
HA	Female	High dose	1	2	3	6	26.7	27.4	28	28.6	29.2	1.53	0.15	0.33	5.23973	0.513699	1.13014
HA	Female	High dose	1	2	3	6	26.6	27.4	28.1	29	30	1.56	0.16	0.34	5.2	0.533333	1.13333
HA	Female	High dose	1	2	3	6	26.2	27.4	28.5	29.2	30	1.6	0.16	0.35	5.33333	0.533333	1.16667
HA	Female	High dose	1	2	3	6	25.5	26.2	27.4	28.6	29.8	1.61	0.17	0.33	5.40268	0.57047	1.10738
HA	Female	High dose	1	2	3	6	26.7	27.3	28.6	29.2	30.4	1.62	0.16	0.32	5.32895	0.526316	1.05263
HA	Female	ControlHA	1	2	4	8	26.2	27	27.7	28.6	29.4	1.54	0.16	0.34	5.2381	0.544218	1.15646
HA	Female	ControlHA	1	2	4	8	26.5	27.2	28	28.6	29.2	1.58	0.16	0.33	5.41096	0.547945	1.13014
HA	Female	ControlHA	1	2	4	8	25.8	26.7	27.5	28.3	29	1.59	0.16	0.33	5.48276	0.551724	1.13793
HA	Female	ControlHA	1	2	4	8	26.9	28.2	28.5	29.8	30.2	1.6	0.17	0.33	5.29801	0.562914	1.09272
HA	Female	ControlHA	1	2	4	8	26.4	28.1	28.7	29.5	30.1	1.62	0.16	0.34	5.38206	0.531561	1.12957
RA	Male	Low dose	2	1	1	9	28.8	29.9	31.2	32.5	33.8	2.11	0.19	0.49	6.2426	0.56213	1.4497
RA	Male	Low dose	2	1	1	9	29.3	30.5	31.8	33	34.1	2.18	0.22	0.55	6.39296	0.645161	1.6129
RA	Male	Low dose	2	1	1	9	29.5	30.8	32	33.2	34.4	2.18	0.2	0.55	6.33721	0.581395	1.59884
RA	Male	Low dose	2	1	1	9	29.8	30.7	31.7	32.9	34	2.2	0.22	0.53	6.47059	0.647059	1.55882
RA	Male	Low dose	2	1	1	9	29.6	30.8	31.9	33	34.2	2.2	0.22	0.52	6.43275	0.643275	1.52047
RA	Male	Medium dose	2	1	2	11	28.8	30.3	31.6	32.8	34.1	2.15	0.21	0.52	6.30499	0.615836	1.52493
RA	Male	Medium dose	2	1	2	11	29.6	30.8	32	33.2	34.2	2.15	0.21	0.52	6.28655	0.614035	1.52047
RA	Male	Medium dose	2	1	2	11	27.9	30	31.2	32.5	33.9	2.16	0.19	0.49	6.37168	0.560472	1.44543
RA	Male	Medium dose	2	1	2	11	29.5	30.7	31.9	33.1	34.3	2.19	0.2	0.51	6.38484	0.58309	1.48688
RA	Male	Medium dose	2	1	2	11	29.4	30.6	32	33.2	34.4	2.19	0.23	0.53	6.36628	0.668605	1.5407
RA	Male	High dose	2	1	3	13	28.6	30.5	31.7	32.4	33.2	2.18	0.21	0.51	6.56	0.63	1.53
RA	Male	High dose	2	1	3	13	28.5	29.7	30.9	32	33.4	2.1	0.2	0.5	6.28743	0.598802	1.49701
RA	Male	High dose	2	1	3	13	28.5	30.6	31.6	32.6	33.8	2.19	0.2	0.5	6.47929	0.591716	1.47929
RA	Male	High dose	2	1	3	13	29.7	30.9	32	33.2	34.5	2.19	0.22	0.55	6.34783	0.637681	1.5942
RA	Male	High dose	2	1	3	13	29.1	30.4	31.8	33.2	34.4	2.22	0.23	0.54	6.45349	0.668605	1.56977
RA	Male	ControlRA	2	1	4	15	29.8	31.2	31.9	32.6	33.9	2.14	0.19	0.49	6.31268	0.560472	1.44543
RA	Male	ControlRA	2	1	4	15	29.5	30.7	32	33.3	34.5	2.17	0.22	0.52	6.28986	0.637681	1.50725
RA	Male	ControlRA	2	1	4	15	28.8	30	31.3	32.5	34	2.18	0.2	0.5	6.41176	0.588235	1.47059
RA	Male	ControlRA	2	1	4	15	29.2	30.8	32	33.4	34.6	2.2	0.23	0.55	6.35838	0.66474	1.5896
RA	Male	ControlRA	2	1	4	15	28.6	30	31.5	32.9	34.4	2.21	0.23	0.51	6.42442	0.668605	1.48256
RA	Female	Low dose	2	2	1	10	25.4	26.3	27.3	28.4	29.4	1.56	0.17	0.34	5.30612	0.578231	1.15646
RA	Female	Low dose	2	2	1	10	25.9	26.4	27.6	28.8	30	1.59	0.17	0.34	5.3	0.566667	1.13333
RA	Female	Low dose	2	2	1	10	26.6	27.4	28.2	29	30.1	1.6	0.16	0.32	5.31561	0.531561	1.06312
RA	Female	Low dose	2	2	1	10	26.8	27.1	28.1	29	30	1.61	0.16	0.33	5.36667	0.533333	1.1
RA	Female	Low dose	2	2	1	10	26.3	27.1	28	29.3	30.5	1.63	0.18	0.35	5.34426	0.590164	1.14754
RA	Female	Medium dose	2	2	2	12	26.8	27.8	29.1	30.1	29.2	1.55	0.16	0.33	5.30822	0.547945	1.13014
RA	Female	Medium dose	2	2	2	12	26.9	27.6	28.5	29.3	30.1	1.59	0.16	0.35	5.28239	0.531561	1.16279
RA	Female	Medium dose	2	2	2	12	26.6	27.5	28.2	29.3	30.3	1.59	0.17	0.32	5.24752	0.561056	1.05611
RA	Female	Medium dose	2	2	2	12	26.4	27.3	28	28.9	29.7	1.6	0.15	0.33	5.38721	0.505051	1.11111
RA	Female	Medium dose	2	2	2	12	25.3	26.4	27.3	28.2	30.9	1.63	0.16	0.35	5.27508	0.517799	1.13269
RA	Female	High dose	2	2	3	14	25.4	26.1	27	28	29.1	1.55	0.15	0.32	5.32646	0.515464	1.09966
RA	Female	High dose	2	2	3	14	25.2	26.1	27	28.1	29.1	1.57	0.15	0.34	5.39519	0.515464	1.16838
RA	Female	High dose	2	2	3	14	26.3	27	27.9	28.7	29.6	1.58	0.16	0.31	5.33784	0.540541	1.0473
RA	Female	High dose	2	2	3	14	26.4	27.3	28.1	29	30.1	1.6	0.17	0.35	5.31561	0.564784	1.16279
RA	Female	High dose	2	2	3	14	26.7	27.4	28.1	29	30	1.6	0.17	0.35	5.33333	0.566667	1.16667
RA	Female	ControlRA	2	2	4	16	25.9	26.6	27.4	28.2	29.1	1.55	0.16	0.36	5.32646	0.549828	1.23711
RA	Female	ControlRA	2	2	4	16	25.6	26.4	27.1	28.1	29.1	1.56	0.16	0.34	5.36082	0.549828	1.16838
RA	Female	ControlRA	2	2	4	16	26.5	27.3	28.1	29	30	1.59	0.17	0.34	5.3	0.566667	1.13333
RA	Female	ControlRA	2	2	4	16	26	27.2	28.1	29.6	30.4	1.6	0.16	0.35	5.26316	0.526316	1.15132
RA	Female	ControlRA	2	2	4	16	27.4	27.9	28.3	29.1	30.3	1.61	0.16	0.33	5.31353	0.528053	1.08911
