# Supplementary material for: Acute and sub-acute toxicity of ethanol extracts of Hagenia abyssinica and Rumex abyssinicus flowers in Swiss albino mice
Source: PLoS One. 2025 Feb 25;20(2):e0319464. doi: 10.1371/journal.pone.0319464 (PMC11856396; doi:10.1371/journal.pone.0319464)
Supplement: S1 File — (XLXS) [file pone.0319464.s001.zip › Supporting Information_xls/Chemistry data.xlsx]

## Sheet: Chemistry data
Plant_code	Plant	Sex_code	Sex	Group_code	Dose	ALT	AST	ALP	Cholestrol	Trigl	LDL	HDL	Urea	Creatinin	Glocose	Na	k	Cl
1	HA	1	Male	1	Low	25.9	151.6	58	124.4	150	10.6	103.6	50.3	0.12	108.3	151	6.07	110.9
1	HA	1	Male	1	Low	24.1	167.1	61	163.6	148	14.8	139.3	44.5	0.11	103.5	149	6.96	111.4
1	HA	1	Male	1	Low	20.3	184.8	63	125.9	151	7.2	109	54.3	0.2	107.4	152	7.58	109.1
1	HA	1	Male	3	medium	27.1	153.3	55	126.7	151.5	11.1	102.1	50.9	0.11	109.1	150	6	109.2
1	HA	1	Male	3	medium	26.2	170.1	58	165.1	149.3	15.3	140.2	43.9	0.12	104.2	148	6.5	110.1
1	HA	1	Male	3	medium	21.3	182.4	65	127	152.1	8.1	108.1	55.1	0.2	108.3	149	7.2	108.3
1	HA	1	Male	5	High	25.7	151.1	54	109.8	110.1	9.6	92.9	51	0.12	106.9	154	6.87	108.1
1	HA	1	Male	5	High	23.7	187.8	86	141.7	192	7.9	117.7	47.5	0.1	104.1	153	6.06	110.1
1	HA	1	Male	5	High	22.6	182.9	71	122.5	132.3	8.5	106.9	48.4	0.09	104.1	150	6.21	111.4
1	HA_Control	1	Male	7	HAco	25.6	158.1	54	142.2	168	9.5	115.9	48.4	0.12	108.9	149	8.09	108.2
1	HA_Control	1	Male	7	HAco	24.8	220.3	86	123.6	163.3	9.8	99.1	42.2	0.15	106.8	151	6	107.9
1	HA_Control	1	Male	7	HAco	18.2	141.2	59	129.9	131.7	10.5	104.4	40.3	0.1	107.2	151	6.37	109.5
2	RA	1	Male	9	Low	28	278.3	59	141.9	116.6	12.3	118.5	42.8	0.14	105.4	152	6.52	113.6
2	RA	1	Male	9	Low	24	133.5	81	138	132.2	9.4	112.7	40	0.13	105.3	153	6.42	112.8
2	RA	1	Male	9	Low	22.3	188.1	50	154.5	95.6	12.2	128.4	38.9	0.15	111.3	156	6.39	111.4
2	RA	1	Male	11	medium	25	260	57	138.1	110.5	11.2	112.2	40.2	0.13	102.2	150	6	110.1
2	RA	1	Male	11	medium	26.7	138	78	135.4	128.5	10	109.2	39.1	0.12	103.2	148	6.2	111.1
2	RA	1	Male	11	medium	24.2	190	52	149	98.1	10.1	120.4	40	0.14	108.1	150	6	110.2
2	RA	1	Male	13	High	20.8	267.6	86	150.2	103.3	13.3	120.6	38	0.1	106.8	153	5.7	115.7
2	RA	1	Male	13	High	26.7	189.7	71	110.1	195.5	4.7	90.1	34.7	0.11	107.3	148	5.85	115.9
2	RA_Control	1	Male	15	RAco	25.6	261.3	112	141.4	119.9	11.3	109.7	37.9	0.13	108.7	155	6.55	115.2
2	RA_Control	1	Male	15	RAco	24.6	207.7	108	140.7	69.9	12.2	97.3	35.2	0.12	126	151	5.51	109.3
2	RA_Control	1	Male	15	RAco	23.8	148.9	59	151.3	119.8	14.2	56.7	40.2	0.1	103.3	150	5.56	107.1
1	HA	2	Female	2	Low	26.3	171.6	81	117.5	113.1	21.2	76.8	40.5	0.15	102.7	152	7.63	113.7
1	HA	2	Female	2	Low	20.9	120.9	86	118.6	140.1	11.1	88.5	50.3	0.24	112.3	157	7.07	111
1	HA	2	Female	2	Low	20.4	90.4	57	96.1	96.8	9.7	70.9	38.6	0.18	102.8	157	5.33	111.9
1	HA	2	Female	4	medium	24.3	168.3	79	117.1	112.3	21.8	77.1	41.8	0.16	101.9	150	6.9	112
1	HA	2	Female	4	medium	23.1	122.2	82	119.8	141.5	11.9	89.9	51.3	0.2	110.2	155	5.1	110.1
1	HA	2	Female	4	medium	22.5	96.3	60	97.5	97.3	10.1	72.3	39.9	0.18	103.2	153	6.9	110.9
1	HA	2	Female	6	High	20.2	110.5	99	143.1	92.2	18.3	102.9	47.6	0.15	104.2	151	5.01	109.3
1	HA	2	Female	6	High	21.4	94.2	65	100.5	101.1	8.8	78.5	41.4	0.15	123	153	6.83	111.7
1	HA	2	Female	6	High	24.6	78.9	62	89.6	119.1	7.7	68.5	46	0.14	101.1	157	5.05	108.7
1	HA_Control	2	Female	8	HAco	21.1	72.8	93	134.5	111.2	16.9	99.8	43.7	0.15	106.6	152	5.26	110.8
1	HA_Control	2	Female	8	HAco	20.6	223	77	102.6	91.3	17.5	74.2	41.7	0.2	107.5	149	5.78	110.8
1	HA_Control	2	Female	8	HAco	19.1	80.3	47	132.7	133.4	14.6	96	40.3	0.13	102.6	151	5.31	111.7
2	RA	2	Female	10	Low	24.4	253.9	72	112.3	99.9	13.4	110	41.2	0.19	106	148	9.76	112.3
2	RA	2	Female	10	Low	23	215.8	57	117.7	139.4	14	52.6	50	0.15	111.4	153	7.67	113.6
2	RA	2	Female	10	Low	19.1	108.6	97	128.8	109.3	12.7	99	46.3	0.1	122.3	151	5.89	114.8
2	RA	2	Female	12	medium	22.1	248	70	110.2	101	12.2	111.2	39.2	0.18	104.1	144	8.2	110
2	RA	2	Female	12	medium	21.4	210	60	112.3	141.1	13.2	55.1	48.6	0.16	109.3	149	7.67	112.3
2	RA	2	Female	12	medium	21	109.8	90	120	115.2	13	90	48.1	0.12	115.2	150	6	113.3
2	RA	2	Female	14	High	19.9	137.3	68	128.7	113.4	13.2	77	45	0.22	110	158	6.11	117.3
2	RA	2	Female	14	High	19	83.2	91	107.7	163.4	15.6	89.8	44.3	0.18	107.5	154	5.35	115.1
2	RA	2	Female	14	High	18	77.7	68	112.8	128.5	9.1	70	47.1	0.11	108.1	159	6.7	117.8
2	RA_Control	2	Female	16	RAco	27.7	211.2	56	91.3	153.9	8.1	62.7	42.7	0.23	107.9	149	7.04	115.5
2	RA_Control	2	Female	16	RAco	24.5	149.2	58	111.5	95.1	12.9	64	40.6	0.11	106.6	156	7.94	114
2	RA_Control	2	Female	16	RAco	16.2	158.7	87	116.1	154	12.8	87.6	47.5	0.19	106.4	154	6.97	114.5
