# Supplementary material for: Acute and sub-acute toxicity of ethanol extracts of Hagenia abyssinica and Rumex abyssinicus flowers in Swiss albino mice
Source: PLoS One. 2025 Feb 25;20(2):e0319464. doi: 10.1371/journal.pone.0319464 (PMC11856396; doi:10.1371/journal.pone.0319464)
Supplement: S1 File — (XLXS) [file pone.0319464.s001.zip › Supporting Information_xls/Hematology data.xlsx]

## Sheet: Hematology data
Plant_code	Plant_type	Sex_code	Sex	Dose_code	Group_code	WBC	RBC	HGB	HCT	MCV	MCH	MCHC	RDW	RDWSD	PLT	MPV	NE	LY	MO	EO	BA
1	1	1	1.00	Control	7	6.6	9	16.2	48.6	50	16	31	17	30	1170	6	16.9	82.5	0.6	0	0
1	1	1	1.00	Control	7	5.8	9.93	15.9	49.8	50.1	16	32	16	33	1174	4.8	11.4	82.3	0.8	0.7	0.1
1	1	1	1.00	High dose	3	6.3	10	16.1	48.3	51	16	32	18	33	1180	6	11.3	80.3	0.3	0.1	0
1	1	1	1.00	High dose	3	6.9	9.77	15.8	50.6	51.8	16.2	31.3	17.1	32.8	1188	4.8	13.4	81.3	0.7	0.6	0.1
1	1	1	1.00	Low	1	6	9.13	14.8	47.5	52	16.2	31.1	19.4	34	1170	4.9	18.6	82.8	0.6	0	0
1	1	1	1.00	Low	1	6.8	9.15	15.3	50	50.4	15.6	31	17.5	32.8	1168	7.8	5.6	83.7	0.6	0.1	0.2
1	1	1	1.00	Medium	2	6.2	9	15	49	51	15	30	17	32	1172	7	15	81.9	0.7	0.2	0
1	1	1	1.00	Medium	2	6.5	10	16.9	48	52	16	31	19	35	1165	6	13	82.4	0.5	0.1	0.2
1	1	2	2.00	Control	8	5.9	9.38	15.3	48	51.2	15.3	31.9	16.6	31.1	1064	7.9	13.8	82.9	0.3	0	0.1
1	1	2	2.00	Control	8	5.7	9.98	16.2	56.1	56.2	16.2	28.9	16.1	34.1	819	5.3	14.2	85.5	2	0.1	0
1	1	2	2.00	High dose	6	6	10	16.8	50.4	52	15	30	18	33	1240	7	11.8	86.9	1.2	0.1	0.1
1	1	2	2.00	High dose	6	6	9.83	15.1	51.9	52.8	15.4	29.1	18.4	33.8	1241	6	14	82.4	0.2	0.4	0
1	1	2	2.00	Low	4	5.9	9.09	14.7	46.4	51.1	16.1	31.6	18	34.1	943	7.8	13	85.6	0.3	0.1	0
1	1	2	2.00	Low	4	5.5	9.53	15.2	47.9	50.3	15	31.7	17	31.5	760	7.8	11.7	83.9	0.3	0.1	0.2
1	1	2	2.00	Medium	5	6.1	9	13.8	45	48	16	30	17	33	900	7	11.8	85.3	0.3	0.2	0
1	1	2	2.00	Medium	5	5.1	11	16.1	48	52	16	33	19	35	792	9	12.7	87.2	0.4	0.1	0.3
2	2	1	1.00	Control	15	6.7	9	15.5	46.5	49	15	32	17	30	1070	6	17.7	82	0.2	0.1	0
2	2	1	1.00	Control	15	5.9	9	14.9	44.7	50	17	31	16	29	1130	8	16	83	0.3	0.2	0
2	2	1	1.00	High dose	11	7.4	9.28	14.3	45.5	49.1	15.4	31.5	16.7	30.2	1100	7.8	19.4	86.9	0.5	0	0
2	2	1	1.00	High dose	11	6.8	10	16.3	48.9	50	16	31	18	31	1150	7	17.9	82.5	0.2	0.1	0.1
2	2	1	1.00	Low	9	6.9	9.72	15.5	51.8	52	15.9	29.9	18.2	31	1150	5.1	18.8	80.5	0.3	0	0
2	2	1	1.00	Low	9	7.1	9	15	49	49	15	31	17	30	1100	6	18	79.5	0.4	0.1	0.2
2	2	1	1.00	Medium	10	7.2	8	15	46	50	13	28	16	34	1143	7	17.9	77.8	0.5	0	0
2	2	1	1.00	Medium	10	8.7	10	14.3	53	52	17	31	19	28	1135	5	19.2	80.1	0.3	2	0
2	2	2	2.00	Control	16	6.7	9.65	15.2	47.8	49.5	17	31.9	16.4	29.8	940	7.8	14.8	82.2	1.4	0.5	0
2	2	2	2.00	Control	16	7	9	16.4	49.2	51	16	31	17	30	900	8	13.6	83.4	0.3	0.7	0
2	2	2	2.00	High dose	14	5.6	9	15.8	47.4	50	16	31	16	30	1011	6	14.7	74.8	0.5	0.1	0
2	2	2	2.00	High dose	14	6.6	9.47	14.1	47.5	50.1	14.9	29.6	16	30.2	930	7.8	12.2	95.7	1.2	0.9	0
2	2	2	2.00	Low	12	6.3	10	15.9	45	52	17	31	17	32	950	8	14	85.1	1.3	0.2	0
2	2	2	2.00	Low	12	7.7	9	15	43	55	17	33	15	31	900	9.4	15	89	1.6	0.3	0
2	2	2	2.00	Medium	13	7.7	9	14.7	42	51	17	32	15	31	880	7	15	90	1.2	0.4	0.1
2	2	2	2.00	Medium	13	6.2	9	16.8	47	55	19	33	18	33	920	9	14	87	1.5	0.3	0
